# Supplementary material for: In Situ Swelling Formulation of Glycerol-Monooleate-Derived Lyotropic Liquid Crystals Proposed for Local Vaginal Application
Source: Molecules. 2022 Sep 23;27(19):6295. doi: 10.3390/molecules27196295 (PMC9571072; doi:10.3390/molecules27196295)
Supplement: Supplementary file 1 [file molecules-27-06295-s001.zip]

Archive with 1 entries (1 files):
- molecules-1917254-supplementary.pdf
